# Supplementary material for: Efficacy and Safety of mRNA-Based COVID-19 Vaccines in Solid Organ Transplant Recipients: A Systematic Review and Meta-Analysis
Source: Vaccines (Basel). 2026 Jan 8;14(1):72. doi: 10.3390/vaccines14010072 (PMC12846407; doi:10.3390/vaccines14010072)
Supplement: Supplementary file 1 [file vaccines-14-00072-s001.zip]

Archive with 1 entries (1 files):
- vaccines-4076031-supplementary.pdf
